# Supplementary material for: Modeling the Differentiation of Embryonic Limb Chondroprogenitors by Cell Death and Cell Senescence in High Density Micromass Cultures and Their Regulation by FGF Signaling
Source: Cells. 2022 Dec 31;12(1):175. doi: 10.3390/cells12010175 (PMC9818968; doi:10.3390/cells12010175)
Supplement: Supplementary file 1 [file cells-12-00175-s001.zip]

Archive with 1 entries (1 files):
- cells-2045135-supplementary.pdf
